# Supplementary material for: Associations between Maternal Diet, Human Milk Macronutrients, and Breast-Fed Infant Growth during the First Month of Life in the SMILE Iwamizawa in Japan
Source: Nutrients. 2023 Jan 28;15(3):654. doi: 10.3390/nu15030654 (PMC9921570; doi:10.3390/nu15030654)
Supplement: Supplementary file 1 [file nutrients-15-00654-s001.zip]

Archive with 1 entries (1 files):
- nutrients-2134243-supplementary.pdf
